# Supplementary material for: Polar Lipids in Starch-Rich Commodities to be Analyzed with LC-MS-Based Metabolomics—Optimization of Ionization Parameters and High-Throughput Extraction Protocols
Source: Metabolites. 2019 Aug 12;9(8):167. doi: 10.3390/metabo9080167 (PMC6724080; doi:10.3390/metabo9080167)
Supplement: Supplementary file 1 [file metabolites-09-00167-s001.zip]

Archive with 1 entries (1 files):
- SupplementaryMaterial_Claassen.pdf
